# Supplementary material for: Evolution of Aroma Profiles in Vitis vinifera L. Marselan and Merlot from Grapes to Wines and Difference between Varieties
Source: Molecules. 2024 Jul 9;29(14):3250. doi: 10.3390/molecules29143250 (PMC11279373; doi:10.3390/molecules29143250)
Supplement: Supplementary file 1 [file molecules-29-03250-s001.zip]

Archive with 4 entries (3 files):
- molecules-3010399-supplementary/Supplementary Material/
- molecules-3010399-supplementary/Supplementary Material/molecules-supplementary figure.pdf
- molecules-3010399-supplementary/Supplementary Material/molecules-supplementary table.xlsx
- molecules-3010399-supplementary/Supplementary Material/Supplementary Figure 1.png
