# Supplementary material for: Evolution of Aroma Profiles in Vitis vinifera L. Marselan and Merlot from Grapes to Wines and Difference between Varieties
Source: Molecules. 2024 Jul 9;29(14):3250. doi: 10.3390/molecules29143250 (PMC11279373; doi:10.3390/molecules29143250)
Supplement: Supplementary file 1 [file molecules-29-03250-s001.zip › molecules-3010399-supplementary/Supplementary Material/molecules-supplementary table.xlsx]

## Sheet: Supplementary Table 1
Supplementary Table 1. Changes in the concentration of aroma substances during the maceration stage of wines(μg/L)
Compounds	Retention Index	Standards	Quantitative methods	ML						MS
				Must	BC	EC	BH	BAF		Must	BC	EC	BH	BAF
Cluster 1
1-Hexen-3-ol (F)	1247.3	1-Hexanol	R.Q.	15.68±1.11b	25.32±0.76a	9.72±1.62c	1.46±0.9d	1.33±0.7d		81.98±8.49a	67.09±13.59b	48.61±4.86c	15.06±2.83d	ND
(E,Z)-2,4-Hexadiene (F)	1410.5	(E,Z)-2,6-Nonadienal	R.Q.	ND	ND	ND	ND	ND		7.13±1.54a	6.68±1.22a	4.57±0.57b	1.38±0.17c	0.4±0.11c
n-Hexanal (F)	1090.2	Hexanal	A.Q.	156.78±16.49a	133.51±15.67b	102.48±0.6c	24.29±2.18d	18.7±2.43d		124.13±14.52d	306.57±19.65a	246.38±17.2b	164.58±7.65c	128.34±5.12d
(E)-2-Hexen-1-ol (F)	1402.4	(E)-2-Hexen-1-ol	A.Q.	841.55±124.65a	759.16±119.92a	574.46±36.14b	72.32±6.37c	40.97±4.36c		982.72±104.11b	1272.58±156.11a	1325.9±107.78a	681.16±54.24c	347.01±29.98d
Cluster 2
1-Octanol (B)	1555.4	1-Octanol	A.Q.	0.28±0.07	0.26±0.04	0.38±0.14	0.38±0.08	0.4±0.05		0.33±0.05	0.42±0.06	0.46±0.07	0.44±0.06	0.33±0.13
Isoamyl alcohol (B)	1199.8	3-Methylpentanol	R.Q.	32.14±8.65	27.05±6.71	45.98±25.37	38.33±10.07	50.33±14.99		23.63±12.66c	43.89±8.08bc	56.08±10.68ab	72.69±24.48a	65.85±12.15ab
(E)-2-Hexen-1-ol (B)	1402.4	(E)-2-Hexen-1-ol	A.Q.	7.89±1.63b	8.54±0.66b	13.05±5.68ab	13.71±4.39ab	19.58±4.84a		9.68±0.35c	14.12±2.86bc	20.94±2.51abc	34.34±13.63a	26.55±10.78ab
1-Butanol (B)	1132.3	1-Butanol	A.Q.	ND	ND	ND	ND	ND		19.46±9.28c	30.42±4.28bc	42.53±8.55ab	56.98±14.55a	43.23±4.46ab
(Z)-3-Hexen-1-ol (B)	1381.7	3-Hexen-1-ol, (Z)-	A.Q.	ND	ND	ND	ND	ND		6.36±1.11c	8.81±2.0031bc	11.88±1.61ab	14.98±4.22a	12.74±1.0012ab
2-Heptanol (B)	1315	2-Heptanol	A.Q.	0.25±0.1	0.16±0.02	0.25±0.1	0.22±0.03	0.31±0.05		0.32±0.06b	0.58±0.11ab	0.64±0.08a	0.71±0.27a	0.52±0.02ab
1-Hexanol (B)	1349.2	1-Hexanol	A.Q.	7.82±3.98b	8.75±2.83b	16.08±9.81ab	14.2±4.96ab	22.29±5.84a		22.63±8.39b	29.14±8.52ab	41.1±8.07ab	50.78±19.06a	37.54±7.53ab
(E)-beta-Damascenone (F)	1835.3	β-Damascenone	A.Q.	1.69±0.09d	7.02±0.19a	2.83±0.64c	3.12±0.31bc	3.62±0.23b		6.13±1.4e	21.56±1.59d	34.08±3.09b	26.05±3.02c	39.42±1.04a
Linalool (F)	1546.1	Linalool	A.Q.	0.25±0.0015c	0.33±0.01ab	0.31±0.01b	0.34±0.02a	0.33±0.01ab		0.17±0.02d	0.7±0.04c	1.49±0.14b	1.33±0.14b	2.14±0.04a
1-Penten-3-ol (F)	1151.3	1-Pentanol	R.Q.	10.68±1.19b	11.69±1.78ab	14.58±1.49a	11.81±1.45ab	9.88±1.63b		17.15±3.24c	20.34±3.02bc	22.25±1.53b	23.04±1.79b	27.6±2.06a
1-Propanol (F)	1024.2	1-Propanol	A.Q.	ND	ND	ND	ND	ND		15.98±6.94cd	12.19±1.05d	25.97±10.53bc	33.54±1.59b	44.55±4.33a
o-Cumene (F)	1278.1	p-Cymene	A.Q.	ND	ND	ND	ND	ND		0.63±0.02d	0.85±0.01c	1.43±0.17b	1.45±0.1b	2.6±0.11a
1-Butanol (F)	1132.4	1-Butanol	A.Q.	15.93±2.7c	21.29±4.44c	30.06±3.18b	40.22±3.27a	35.1±5.55ab		42.57±5.8e	59.94±7.87d	85.3±6.5c	102.77±7.55b	135.38±13.84a
2-Heptanol (F)	1315	2-Heptanol	A.Q.	ND	ND	ND	ND	ND		0.87±0.09e	1.82±0.24d	3.07±0.24c	4.34±0.39b	6.27±0.55a
p-Xylene (F)	1140.7	Styrene	R.Q.	0.19±0.001	0.19±0.0017	0.193	0.19±0.004	0.19±0.001		0.19±0.0017	0.2±0.0047	0.2±0.0038	0.2±0.002	0.2±0.0031
1-Hexane (F)	890.4	1-Hexanol	R.Q.	ND	ND	ND	ND	ND		7.84±0.68a	5.6±0.1b	5.39±0.41b	6.41±0.44ab	5.83±1.74b
Isobutyl acetate (F)	1005.1	Isobutyl acetate	A.Q.	ND	0.59±0.1a	0.3±0.04b	0.25±0.05b	0.29±0.08b		6.33±1.25a	7.14±0.24a	4.35±0.17b	4.23±0.21b	4.24±0.39b
4-Hexen-1-ol acetate (F)	1321	(Z)-3-Hexenyl acetate	R.Q.	ND	ND	ND	ND	ND		0.36±0.04a	0.37±0.06a	0.34±0.03a	0.2±0.01b	0.2±0.03b
1-Nonanal (B)	1397.9	Nonanal	A.Q.	0.14±0.03	0.14±0.09	0.13±0.03	0.21±0.07	0.11±0.09		0.44±0.12	0.32±0.05	0.36±0.05	0.44±0.08	0.4±0.12
4-Hydroxybutyrate (F)	1623.9	Ethyl butanoate	R.Q.	ND	ND	ND	ND	ND		324.34±8.79b	320.21±14.33b	314.76±6.61b	315.08±2.87b	381.48±8.26a
Phenol (F)	2011.2	Phenol	A.Q.	ND	ND	ND	ND	ND		1.34±0.01c	1.48±0.04b	1.48±0.07b	1.45±0.05b	1.6±0.06a
(Z)-3-Hexen-1-ol (F)	1381.7	3-Hexen-1-ol, (Z)-	A.Q.	44.97±7.75b	43.12±6.79b	59.25±4.9a	53.59±3.89ab	46.33±9.19ab		246.99±29.94c	294.47±42.54bc	323.23±29.68b	333.62±27.11b	427.24±40.19a
Hexanoic acid (F)	1844.2	Hexanoic acid	A.Q.	43.5±0.96b	46.28±2.42b	54.9±0.99a	57.41±3.73a	56.21±6.62a		131.75±0.9d	142.06±2.94c	148.6±5.17bc	155.94±4.72b	184.15±10.5a
2-Decanol (F)	1510.9	1-Decanol	R.Q.	ND	ND	ND	ND	ND		0.1±0.0021e	0.12±0.0025d	0.14±0.01c	0.16±0.0038b	0.18±0.01a
Cluster 3
1-Nonanol (B)	1659.3	1-Nonanol	A.Q.	0.16±0.01	0.18±0.04	0.21±0.03	0.2±0.04	0.2±0.04		0.18±0.01b	0.2±0.01ab	0.2±0.01ab	0.17±0.01b	0.22±0.03a
Acetic acid (F)	1445.8	Acetic acid	A.Q.	0.08±0.0015	0.08±0.0021	0.08±0.0032	0.08±0.0029	0.08±0.0036		0.08±0.001c	0.09±0.004b	0.09±0.0038b	0.09±0.0021b	0.1±0.0036a
Phenethyl alcohol (F)	1921.3	Phenethyl alcohol	A.Q.	1248.11±45.18a	1190.79±16.05b	1185.56±7.5b	1212.82±12.16ab	1233.6±28.78ab		1154.56±1.65e	1187.13±8.98d	1219.99±19.35c	1250.49±11.93b	1382.07±17.85a
2-Ethylhexanol (F)	1486.6	2-Ethylhexanol	A.Q.	5.47±0.28c	8.78±1.87bc	11.82±0.22ab	16.16±5.87a	11.1±1.77ab		11.63±1.53b	8.3±1.35c	9.73±1.15bc	11.09±1.57b	27.54±1.88a
(E)-3-Hexen-1-ol (F)	1355.2	3-Hexen-1-ol, (E)-	A.Q.	46.55±8.2b	57.76±15.37b	107.62±8.17a	106.64±10.8a	104.76±17.57a		37.14±3.42c	55.91±14.93c	67.91±26.32bc	95.03±29.34b	138.01±15.65a
Benzyl alcohol (F)	1885.7	Benzyl alcohol	A.Q.	47.37±5.63b	55.59±11.07b	94.58±5.12a	117.94±19.45a	117.38±33.53a		29.45±0.14e	45.32±5.62d	62.27±11.52c	76.01±7.14b	137.08±8.68a
Ethyl acetate (F)	870.8	Ethyl acetate	A.Q.	218.67±1.75c	204.55±6.35c	359.6±8.72b	1093.03±41.51a	1063.78±100.27a		375.76±2.96d	398.85±6.38d	443.35±12.44c	552.6±13.12b	1225.51±54.11a
Isoamyl alcohol (F)	1199.8	3-Methylpentanol	R.Q.	264.06±11.49d	273.44±10.83d	428.37±12.83c	992.15±53.67b	1245.41±167.25a		67.57±5.46d	175.48±26.35d	493.58±89.93c	805.34±60.7b	1536±119.45a
1-Nonanol (F)	1659.3	1-Nonanol	A.Q.	0.18±0.01c	0.17±0.02c	0.24±0.0023b	0.35±0.07a	0.27±0.01b		0.2±0.0026e	0.21±0.01d	0.24±0.0046c	0.28±0.01b	0.33±0.01a
1-Hexanol (F)	1349.2	1-Hexanol	A.Q.	531.41±73.11c	459.37±66.94c	1017.76±49.51b	1322.83±67.6a	1211.13±185.85a		534.28±48.9e	797.11±99.83d	1059.81±72.05c	1526.26±101.37b	2154.94±145.48a
1-Ocatnol (F)	1555.4	1-Octanol	A.Q.	0.18±0.01d	0.26±0.1cd	0.46±0.01bc	0.71±0.22a	0.53±0.09ab		0.12±0.03e	0.3±0.06d	0.56±0.02c	0.77±0.05b	1.15±0.06a
Cluster 4
Phenethyl alcohol (B)	1921.3	Phenethyl alcohol	A.Q.	408.6±35.42a	358.44±10.57b	369.36±24.82ab	341.51±15.26b	346.01±6.59b		319.6±4.17b	334.31±5.09a	335.92±4.42a	336.38±9.83a	329.39±4.3ab
(E)-2-Hexenal (F)	1227.4	(E)-2-Hexen-1-ol	R.Q.	114.03±5.91b	54.91±13.12d	162.51±15.42a	76.51±6.71c	51.09±16.52d		53.68±4.93d	126.81±12.61a	109.11±10.47b	82.12±10.39c	89.16±6.18c
Cluster 5
Methyl salicylate (B)	1793.3	Methyl salicylate	A.Q.	1.14±0.24b	1.22±0.21b	2.2±0.78a	1.84±0.46ab	2.57±0.44a		0.6±0.09c	1.13±0.22ab	1.37±0.13a	1.46±0.38a	0.9±0.03bc
Benzyl alcohol (B)	1885.7	Benzyl alcohol	A.Q.	108.26±20.8b	114.29±11.79b	261.33±127.34a	151.51±77ab	197.2±34.67ab		29.98±7.73b	69.43±13.64a	75.66±11.05a	83.07±25.05a	61.42±12.03a
Toluene (F)	1036	Styrene	R.Q.	0.15±0.0021	0.16±0.0035	0.18±0.03	0.16±0.003	0.15±0.0026		ND	ND	ND	ND	ND
6-Methyl-5-hepten-2-one (F)	958	2-Heptanol	R.Q.	54.68±4.75a	50.13±3.07ab	50.56±1.4ab	50.81±3.29ab	46.67±3.4b		0.27±0b	0.26±0.03b	0.3±0.03b	0.27±0.03b	0.35±0.02a
6-Methyl-5-methylene-2-heptanone (B)	1161.2	2,3-Butanedione	R.Q.	40.6±0.66	39.4±1.93	42.69±2.92	41.91±0.63	42.26±1.64		ND	ND	ND	ND	ND
Styrene (F)	1258.7	Styrene	A.Q.	0.33±0.01a	0.32±0.0035bc	0.32±0.0015c	0.32±0.0006b	0.32±0.0021ab		0.16±0.001b	0.16±0.0015b	0.165ab	0.17±0.0017ab	0.17±0.0006a
Ethyl caprate (F)	1637.5	Ethyl caprate	A.Q.	7.34±0.12a	7.17±0.05b	7.1±0.01bc	7.08±0.01bc	7.05±0.0047c		ND	ND	ND	ND	ND
Ethyl laurate (F)	1844.7	Ethyl laurate	A.Q.	4.2±0.01a	4.2±0.01ab	4.19±0.0012bc	4.19±0.0017bc	4.19±0.001c		ND	ND	ND	ND	ND
Octanoic acid (F)	2059.6	Octanoic acid	A.Q.	139.98±1.14ab	138.86±0.51b	138.89±0.26b	139.69±0.61ab	140.52±0.94a		ND	ND	ND	ND	ND
4-Methyl-2-heptanone (B)	936.4	2-Heptanol	R.Q.	0.27±0.02	0.28±0.03	0.25±0.02	0.27±0.04	0.27±0.01		ND	ND	ND	ND	ND
4-Methyl-2-pentanone (F)	1049.4	4-Methylpentanol	R.Q.	6.44±0.94	5.43±0.33	5.38±0.57	5.61±0.81	5.56±0.87		ND	ND	ND	ND	ND
Nonanal (F)	1391.5	Nonanal	A.Q.	0.27±0.04	0.22±0.08	0.37±0.28	0.42±0.11	0.49±0.05		ND	ND	ND	ND	ND
2-Methyl-1-butanol (B)	1200.5	Isobutanol	R.Q.	8.31±2.37	8.49±2.77	10.25±2.63	11.78±4.4	10.12±3.18		ND	ND	ND	ND	ND
Ethyl 3-hexenoate (F)	1298.1	Ethyl (E)-3-hexenoate	R.Q.	0.03±0.01b	0.06±0.01ab	0.07±0.0015a	0.05±0.02ab	0.06±0.01ab		ND	ND	ND	ND	ND
2-Ethylhexanol (B)	1486.6	2-Ethylhexanol	A.Q.	8.18±1.04	6.92±1.61	8.46±0.48	10.52±4.42	8.04±0.53		4.58±1.52	8.84±3.22	7.3±0.29	5.78±1.33	5.77±2.66
Hexyl acetate (F)	1268.7	Hexyl acetate	A.Q.	ND	ND	ND	0.14±0.01a	0.1±0.03b		ND	ND	ND	ND	ND
2-Methyl-1-butanol (F)	1200.5	Isobutanol	R.Q.	2.53±0.05bc	2.4±1c	4.29±0.19bc	7.2±2.28a	4.59±0.5b		ND	ND	ND	ND	ND
Methyl salicylate (F)	1793.3	Methyl salicylate	A.Q.	0.27±0.04c	0.36±0.05c	0.63±0.04b	0.8±0.07a	0.74±0.12ab		0.13±0e	0.18±0.01d	0.24±0.01c	0.28±0.02b	0.38±0.02a
Values are reported as means ± SD of three biological replicates. Different letters within a row significant differences in two varieties (Duncan’s multiple range test at p < 0.05).

## Sheet: Supplementary Table 2
Supplementary Table 2. Changes in the concentration of aroma substances during the processes of fermentation and bottle storage of wines(μg/L)
Compounds	Retention Index	Standards	Quantitative methods	ML									MS
				SG to 1	EAF	MLF start	MLF end	m3	m6	m9	m12		SG to 1	EAF	MLF start	MLF end	m3	m6	m9	m12
Cluster1
1-Octanol (B)	1555.4	1-Octanol	A.Q.	2.3±0.26a	1.71±0.1b	2.34±0.15a	2.25±0.22a	0.83±0.13d	0.86±0.2d	1±0.05cd	1.13±0.16c		2.23±0.04a	2.27±0.08a	2.2±0.23a	2.49±0.25a	1.03±0.28b	0.98±0.2b	1.12±0.12b	1.1±0.24b
2-Ethylhexanol (B)	1486.6	2-Ethylhexanol	A.Q.	40.97±13.04a	28.71±5.47b	35.04±8.03ab	41.74±11.11a	ND	ND	ND	ND		38.17±11.26b	45.72±11.38ab	46.66±7.93ab	52.32±11a	ND	ND	ND	ND
Ethyl 9-decanoate (F)	1690.3	Ethyl decanoate	R.Q.	6.3±0.26b	5.97±0.16c	6.56±0.07b	6.94±0.43a	1.8±0.08d	1.57±0.11de	1.38±0.12e	0.99±0.03f		6.96±0.04d	7.34±0.11c	8.37±0.18a	7.88±0.1b	1.9±0.12e	1.53±0.03f	1.32±0.16g	1.16±0.06g
Phenethyl alcohol (B)	1921.3	Phenethyl alcohol	A.Q.	1856.69±151.87a	1708.56±15.19b	1811.22±55.49a	1845.81±83.33a	ND	ND	ND	ND		1748.38±23.92b	1792.7±34.82a	1742.66±24.96b	1736.59±9.39b	ND	ND	ND	ND
1-Octanol (F)	1555.4	1-Octanol	A.Q.	12.19±2.35b	11.62±0.26b	13.81±1.09ab	15.81±4.28a	7.06±0.7c	5.72±0.44c	6.36±0.61c	6.18±0.23c		11.42±0.89a	11.61±0.51a	11.77±0.83a	9.76±0.81b	6.37±0.37c	6.76±0.6c	6.44±0.33c	6.68±0.19c
1-Nonanal (F)	1397.9	Nonanal	A.Q.	3.51±0.63a	3.13±0.47ab	2.73±0.15b	2.09±0.69c	ND	ND	ND	ND		3.75±0.51a	3.11±0.52b	3.31±0.82ab	1.44±0.12c	ND	ND	ND	ND
1-Octen-3-ol (B)	1446.8	1-Octen-3-ol	A.Q.	2.96±0.28ab	2.65±0.08b	3.19±0.08a	3.19±0.54a	1.72±0.42c	1.2±0.05d	1.16±0.01d	0.98±0.15d		1.44±0.57c	2.34±0.85b	2.39±0.26b	3.14±0a	1.51±0.07c	1.48±0.08c	1.52±0.05c	1.52±0.07c
Benzyl alcohol (B)	1885.7	Benzyl alcohol	A.Q.	997.33±495.02a	609.75±27.42b	717.9±17.63ab	772.55±66.29ab	ND	ND	ND	ND		296.47±22.33a	309.1±22.6a	233.78±11.53c	269.85±18.48b	ND	ND	ND	ND
Methyl salicylate (B)	1793.3	Methyl salicylate	A.Q.	6.67±1.31a	5.58±0.14b	5.48±0.27b	6.06±1.18ab	ND	ND	ND	ND		2.84±0.35a	2.47±0.12b	2.04±0.13c	2.42±0.03b	ND	ND	ND	ND
2-Ethylhexanol (F)	1486.6	2-Ethylhexanol	A.Q.	30.26±3.99b	35.41±3.82b	35.97±1.99b	54.55±18.13a	1.19±0.16c	1.14±0.29c	0.98±0.29c	1.16±0.05c		2.19±0.19ab	1.97±0.26ab	1.18±0.73c	2.49±0.44a	1.7±0.14bc	1.52±0.13bc	1.54±0.2bc	1.77±0.39bc
Isobutyl hexanoate (F)	1348.2	Isoamyl hexanoate	R.Q.	3.65±0.84a	2.21±0.48b	3.97±0.31a	2.75±0.25b	ND	ND	ND	ND		ND	ND	ND	ND	ND	ND	ND	ND
4-Methyl-2-heptanol (B)	1369	2-Heptanol	R.Q.	1.41±0.03	1.37±0.03	1.41±0.04	1.39±0.14	ND	ND	ND	ND		ND	ND	ND	ND	ND	ND	ND	ND
2-Methyl-1-butanol (B)	1200.5	Isobutanol	R.Q.	19.13±1.65b	16.43±1.99b	24.04±2.47a	23.32±3.85a	ND	ND	ND	ND		ND	ND	ND	ND	ND	ND	ND	ND
Ethyl valerate (F)	1129.1	Ethyl butanoate	R.Q.	0.09±0.02b	0.07±0.01c	0.11±0.01a	0.11±0a	ND	ND	ND	ND		ND	ND	ND	ND	ND	ND	ND	ND
Methyl salicylate (F)	1793.3	Methyl salicylate	A.Q.	6.86±1.73bc	5.89±0.48c	7.2±0.49b	8.63±1.2a	ND	ND	ND	ND		ND	ND	ND	ND	ND	ND	ND	ND
Isoamyl propionate (F)	1185.5	Isoamyl acetate	R.Q.	0.17±0.07ab	0.15±0.01b	0.18±0.01ab	0.21±0.03a	ND	ND	ND	ND		ND	ND	ND	ND	ND	ND	ND	ND
Cluster2
(E)-3-Hexen-1-ol (F)	1355.2	3-Hexen-1-ol, (E)-	A.Q.	51.34±12.6abc	45.27±2.77abc	61.53±11.14a	55.44±11.98ab	35.85±5.44bc	47.31±11.08abc	32.6±2.95c	52.57±17.33abc		85.96±34.77bc	75.87±18.15bc	127.57±31.14a	90.05±36.04ab	30.12±0.54d	50.56±12.61bcd	30.28±2.56d	48.08±13.53cd
Hexyl acetate (F)	1268.7	Hexyl acetate	A.Q.	2.91±0.59a	2.24±0.19b	2.27±0.11b	2.56±0.01b	0.68±0.03c	0.59±0.05c	0.59±0.06c	0.53±0.01c		9.76±0.46a	8.88±0.41b	5.72±0.24c	5.95±0.42c	0.87±0.04d	0.85±0.01d	0.71±0.04d	0.67±0.01d
1-Nonanal (B)	1397.9	Nonanal	A.Q.	1.09±0.1b	1.17±0.14b	1.29±0.25ab	1.45±0.26a	ND	ND	ND	ND		2.57±0.41a	2.8±0.32a	1.89±0.21b	1.83±0.2b	ND	ND	ND	ND
Ethyl (E)-3-hexenoate (F)	1300.9	Ethyl (E)-3-hexenoate	A.Q.	0.78±0.11ab	0.64±0.04b	0.74±0.05ab	0.72±0.04ab	0.81±0.08a	0.71±0.05ab	0.74±0.06ab	0.8±0.08a		1.7±0.02a	1.64±0.08ab	1.72±0.21a	1.54±0.02b	0.68±0.09d	0.8±0.07cd	0.76±0.08cd	0.84±0.08c
1-Pentanol (F)	744.1	1-Pentanol	A.Q.	ND	ND	ND	ND	38.69±8.85b	47.65±3.75b	58.47±11.14a	45.8±9.29b		5655.96±425.54ab	5853.05±424.9a	5306.75±256.76b	3982.89±225.44c	73.61±4.18d	54.14±7.89d	56.31±4.04d	54.76±10.42d
2-Heptanol (F)	1315	2-Heptanol	A.Q.	ND	ND	ND	ND	ND	ND	ND	ND		5.24±0.41b	5.67±0.06a	4.69±0.17c	4.89±0.39c	ND	ND	ND	ND
Butanoic acid (F)	1667.1	Butanoic acid	A.Q.	ND	ND	ND	ND	ND	ND	ND	ND		4003.09±846.65ab	4501.3±257.38a	3926.13±167.31b	3664.42±443.24b	ND	ND	ND	ND
p-Cymene (F)	1278.1	p-Cymene	A.Q.	ND	ND	ND	ND	ND	ND	ND	ND		0.8±0.3a	0.62±0bc	0.48±0.04c	0.75±0.04ab	ND	ND	ND	ND
Isobutanoic acid (B)	1563.5	Isobutanoic acid	A.Q.	ND	ND	ND	ND	ND	ND	ND	ND		1985.63±354.87b	2580.56±380.41a	2080.17±267.33b	2333.11±423.97ab	ND	ND	ND	ND
Ethyl phenylacetate (F)	1791.4	Phenethyl acetate	R.Q.	ND	ND	ND	ND	ND	ND	ND	ND		1.99±0.11b	2.01±0.04b	2.06±0.07b	2.36±0.14a	ND	ND	ND	ND
Hexanoic acid (F)	1844.2	Hexanoic acid	A.Q.	ND	ND	ND	ND	ND	ND	ND	ND		961.05±217.44ab	971.35±19.21ab	842.36±47.83b	1098.74±140.67a	ND	ND	ND	ND
Citronellol (F)	1763	Citronellol	A.Q.	6.96±1.08c	9.66±1.17a	7.18±1.4bc	8.85±1.79ab	6.22±0.9cd	4.91±0.96de	4.04±0.34e	3.51±0.22e		16.16±1.13a	15.28±1.76a	14.29±1.03a	15.43±2.21a	10.34±0.7b	9.52±0.88bc	7.69±1.05cd	6.35±0.55d
1-Hexanol (B)	1349.2	1-Hexanol	A.Q.	132.68±43.96a	98.61±4.87b	145.09±18.17a	150.24±34.97a	31.04±1.5c	23.83±4.11c	23.94±4.94c	19.53±1.86c		344.12±41.15ab	371.73±17.91a	324.77±33.77b	343.16±6.15ab	204.85±12.59c	217.22±23.25c	200.85±33.77c	208.43±24.96c
2-Heptanol (B)	1315	2-Heptanol	A.Q.	2.12±0.45a	1.68±0.13b	2.48±0.11a	2.46±0.31a	0.24±0.04c	0.36±0.29c	0.53±0.12c	0.26±0.08c		4.17±0.26b	4.35±0.26ab	4±0.35b	4.64±0.14a	1.35±0.07d	1.41±0.13d	1.84±0.37c	1.84±0.28c
(E)-2-Hexen-1-ol (B)	1402.4	(E)-2-Hexen-1-ol	A.Q.	89.48±27.63a	76.12±6a	92.45±13.61a	99.77±33.43a	20.56±1.7b	18.84±4.24b	19.73±7.55b	14.99±1.08b		167.79±59.64a	186.12±14.21a	155.94±20.23a	171.24±25.14a	63.95±7.26b	73.75±11.96b	62.42±15.98b	68.54±13.14b
Cluster3
Phenethyl alcohol (F)	1921.3	Phenethyl alcohol	A.Q.	105197.21±bc	100246.97±5609.98c	153326.94±33640.7ab	181435.74±59058.18a	116959.67±17851.3bc	92533.84±15834.56c	109503.18±16927.32bc	109121.95±12660.76bc		98867.73±25866.68	112786.02±5206.74	92372.17±5533.97	104359.65±22730.37	87778.7±4514.14	91567.25±18073.34	97840.29±2324.29	89350.27±8584.26
Octanoic acid (F)	2059.6	Octanoic acid	A.Q.	577.94±90.43d	935.28±84.24bcd	751.91±169.92cd	1564.8±586.95a	1345.61±211.9ab	1021.06±117.03bcd	1064.99±113.88bc	1198.47±217.14abc		786.74±40.82c	861.71±50.46c	695.41±32.38c	1190.01±153.22ab	913.27±87.42bc	1314.57±287.36a	1178.18±144.21ab	1196.75±306.14ab
1-Nonanol (F)	1659.3	1-Nonanol	A.Q.	1.63±0.2b	2.87±0.69a	1.76±0.26b	2.07±0.32b	1.79±0.11b	1.58±0.14b	1.64±0.22b	1.84±0.24b		1.81±0.49	1.89±0.49	1.52±0.21	1.96±0.24	1.46±0.06	1.55±0.07	1.9±0.07	1.79±0.07
(E)-beta-Damascenone (F)	1835.3	β-Damascenone	A.Q.	3.5±0.37c	6.55±1.15a	3.78±0.28bc	6.23±1.41a	4.96±0.52b	3.85±0.45bc	3.71±0.31c	2.85±0.08c		11.04±3.3a	5.95±1.18bc	4.49±0.11bcd	6.52±0.45b	5.39±0.14bcd	5.1±0.29bcd	4.36±0.19cd	3.66±0.14d
Cluster4
Ethyl lactate (F)	1337.7	Ethyl lactate	A.Q.	11538.65±79.73f	11460.85±183.99f	14345.77±250.75f	35518.75±893.63e	83861.78±2457.64d	101449.31±4481.13c	140971.56±13924.58b	163440±6589.12a		ND	ND	ND	ND	132514.92±8486.1d	152979.73±3017.6c	208847.4±10261.97b	241420.3±4402.61a
2-Methylbutyl butyrate (F)	1047	Ethyl 2-methylbutanoate	R.Q.	0.16±0.04d	0.11±0.02d	0.19±0.01d	0.17±0.01d	10.29±1.28c	12.7±2.18c	18.67±2.91b	28.19±2.2a		ND	ND	ND	ND	15.1±1.32d	22.12±2.16c	31.35±1.38b	44.94±1.13a
Ethyl 2-methylbutyrate (F)	1041.6	Ethyl 2-methylbutyrate	A.Q.	2.79±0.74e	2.46±0.36e	4.44±0.45de	6.69±0.29d	10.28±1.28c	12.69±2.18c	18.68±2.91b	28.19±2.2a		4.29±0.74f	4.79±0.43f	4.98±0.69f	8.84±0.49e	15.1±1.32d	22.13±2.16c	31.34±1.39b	44.94±1.13a
Ethyl 3-methylbutyrate (F)	1058.6	Ethyl 3-methylbutyrate	A.Q.	3.76±0.98g	3.39±0.56g	6.87±0.42f	10.47±0.37e	18.91±1.27d	23.71±1.74c	34.62±3.01b	47.87±1.09a		6.89±1.13f	8.11±0.61f	8.73±0.76f	14.87±0.61e	30.88±1.84d	41.43±0.87c	56.53±1.92b	77.52±2.08a
Linalool (F)	1546.1	Linalool	A.Q.	2.19±0.35d	2.7±0.2cd	2.42±0.22d	2.97±0.2c	4.68±0.13b	4.54±0.43b	4.92±0.64ab	5.2±0.17a		3.79±0.47cd	3.27±0.23d	3.24±0.38d	4.32±0.38c	7.53±0.29b	8.58±0.5a	9.09±0.25a	8.66±0.6a
Linalool (B)	1546.1	Linalool	A.Q.	ND	ND	ND	ND	0.45±0.05ab	0.43±0.04b	0.46±0.01ab	0.47±0.02a		ND	ND	ND	ND	0.99±0.11a	1±0.06a	0.95±0.09a	0.83±0.06b
1-Pentanol (B)	744.1	1-Pentanol	A.Q.	24.99±2.68ab	21.89±4.64b	21.89±0b	23.44±2.68ab	27.91±2.05a	23.44±1.62ab	22.34±0.25b	20.43±0.79b		21.81±2.97b	21.81±2.97b	16.66±2.97c	16.66±2.97c	35.61±0.54a	36.58±1.39a	35.35±0.73a	34.44±1.81a
Heptyl acetate (F)	1090.1	Heptyl acetate	A.Q.	ND	ND	ND	ND	ND	ND	ND	ND		ND	ND	ND	ND	1.06±0.13a	0.84±0.06b	0.71±0.29b	0.69±0.11b
Ethyl isobutyrate (F)	I939.7	Ethyl isobutyrate	A.Q.	ND	ND	ND	ND	ND	ND	ND	ND		ND	ND	ND	ND	24.88±1.5c	37.47±1.18a	19.11±7d	32.07±2.49b
Methionol (F)	1717.3	Methionol	A.Q.	ND	ND	ND	ND	ND	ND	ND	ND		2854.74±848.96b	3229.81±45.6b	2283.85±169.29b	2602.48±671b	15614.04±71.31a	17323.24±3613.28a	16626.73±215a	17332.73±1507.94a
2-Nonanol (F)	1084.2	2-Nonanol	A.Q.	ND	ND	ND	ND	0.89±0.02	0.87±0.01	0.89±0.07	0.94±0.1		0.58±0.03c	0.53±0.03c	0.52±0.03c	0.73±0.09b	1±0.06a	1±0.05a	0.97±0.01a	0.97±0.07a
1-Decanol (F)	1970.2	1-Decanol	A.Q.	ND	ND	ND	ND	2.38±0.16a	2.07±0.14b	2±0.07b	1.85±0.07c		2.13±0.03ab	2.18±0.21ab	2.36±0.44a	2.36±0.18a	1.96±0.05bc	1.95±0.08bc	1.87±0.12bc	1.71±0.19c
1-Butanol (B)	1132.4	1-Butanol	A.Q.	ND	ND	ND	ND	34.89±2.35ab	39.89±8.19a	30.94±6.4b	38.22±5.51a		125.94±4.27a	118.01±7.43a	85.85±2.36c	99.76±1.75b	85.06±11.32c	87.47±2.76c	90.88±6.01bc	83.11±8.68c
(Z)-3-Hexen-1-ol (F)	1381.7	3-Hexen-1-ol, (Z)-	A.Q.	ND	ND	ND	ND	14.33±0.74b	14.09±0.85b	13.84±0.42b	15.56±1.53a		102.77±33.17	88.45±4.53	85.44±6.11	77.29±9.55	88.12±1.12	87.87±4.41	94.49±3.21	91.3±0.42
(Z)-3-Hexen-1-ol (B)	1381.7	3-Hexen-1-ol, (Z)-	A.Q.	20.18±3.68ab	16.51±0b	20.18±0ab	22.64±2.12a	20.71±0.22a	19.76±0.65ab	19.63±0.75ab	20.75±3.1a		79.99±10.49ab	82.31±5.62a	68.86±4.99bc	71.72±4.64abc	68.03±3.2bc	70.6±6.61abc	66.1±5.99c	69.34±6.48abc
Ethyl hexanoate (F)	1230.6	Ethyl hexanoate	A.Q.	329.91±67.21c	237.3±26.82d	345.82±13.12bc	273.95±3.63d	423.96±22.15a	369.84±32.39bc	381.39±34abc	385.78±11.33ab		489.38±43.21a	512.04±42.82a	468.4±32.5a	325.77±22.11b	472.35±26.77a	475.29±4.92a	480.62±17.54a	484.7±6.81a
1-Hexanol (F)	1349.2	1-Hexanol	A.Q.	994.52±198.44abc	880.98±36.59c	982.01±63.13bc	985.27±14.13bc	1127±24.87ab	1089.6±63.18ab	1141.99±104.95ab	1157.58±25.27a		1616.36±224.88b	1599.43±82.32b	1536.64±66.32bc	1422.02±119c	1797.63±55.62a	1821.91±13.21a	1868.21±25.5a	1826.94±25.4a
Cluster5
Diethyl succinate (F)	1675.4	Diethyl succinate	A.Q.	330.63±64.5e	259.14±29.12e	645.93±109.89e	2135.01±553d	8509.33±1089.1c	9224.71±1069.74c	13182.46±1265.16b	16190.33±613.57a		496.72±123.42f	436.49±7.64f	554.75±32.35ef	836.42±149.96e	2856.48±76.24d	4291.55±453.67c	7203.48±150.59b	10863.34±174.62a
3-Methylpentanol (F)	1318.3	3-Methylpentanol	A.Q.	103.1±18.53bc	91.08±4.22c	112.86±8.3b	113.3±1.79b	154.16±3.12a	149.79±7.7a	157.28±14.14a	158.63±3.04a		114.08±9.91bc	124.72±4.19ab	114.2±8.66bc	103.76±7.71c	126.47±4.28a	121.45±3.14ab	126.21±2.63a	122.54±2.49ab
Ethyl heptanoate (F)	1329.5	Ethyl heptanoate	A.Q.	0.45±0.11d	0.27±0.06e	0.49±0.04d	0.33±0.03e	1.54±0.06a	1.2±0.12b	1.09±0.07bc	1.05±0.02c		0.81±0.14d	0.88±0.15d	0.94±0.08cd	0.3±0.05e	1.28±0.08a	1.09±0.03b	1.14±0.05b	1.07±0.01bc
Isobutyl octanoate (F)	1548.9	Isopentyl octanoate	R.Q.	ND	ND	ND	ND	5.13±0.1a	4.08±0.23b	3.73±0.22c	3.21±0.14d		1.61±0.02d	1.63±0.01d	1.65±0.05d	1.61±0.1d	4.18±0.09a	3.38±0.25b	3.33±0.32b	3.02±0.15c
Ethyl acetate (F)	870.8	Ethyl acetate	A.Q.	46115.64±10398.06d	35473.97±3922.38d	60365.97±2679.59c	62679.77±2143.84c	102081.7±6500.06b	96506.61±8728.97b	114230.13±12451.89a	122487.74±5248.62a		35445.91±4544.93f	44931.05±4056.75e	47841.53±4473.58e	46587.12±3166.24e	97173.47±3973.79d	105171.7±1961.13c	125532.59±7978.38b	137204.22±3981.39a
Ethyl hexadecanoate (F)	2256.8	Ethyl hexadecanoate	A.Q.	21.69±11.99de	8.58±3.49e	44.2±7.6cd	54.16±19.17c	191.33±29b	186.95±16.7b	232.83±28.62a	208.58±26.55ab		1.99±3.39c	9.51±4.71c	14.1±3.29c	11.19±4.13c	191.51±34.57b	196.19±18.89b	202.03±20.14b	245.14±15.45a
Isobutyl acetate (F)	1005.1	Isobutyl acetate	A.Q.	34.27±6.62c	27.34±7.17c	28.97±0.86c	29.09±1.02c	86.32±4.8a	67.25±12.43b	86.14±6.52a	90.89±5.4a		44.25±10.06c	44.12±3.29c	38.09±3.32cd	34.98±3.14d	84.29±2.52ab	81.77±2.26b	88.92±5.77ab	90.74±3.51a
Ethyl butyrate (F)	1026.8	Ethyl butyrate	A.Q.	67.46±13.86d	58.84±4.31d	88.33±3.38c	91.84±1.24c	203.5±12.2ab	186.37±17.97b	209.98±23.02a	221.34±9.26a		70.8±8.84d	93.64±8.4c	93.15±9.08c	87.45±7.23c	232.06±13.09b	244.94±3.03b	263.71±14.1a	272.61±5.49a
1-Propanol (F)	1024.2	1-Propanol	A.Q.	8866.83±1398.35d	5638.62±887.2e	12041.37±580.7c	11626.44±653.57c	37377.53±314.93a	33646.47±1579.65b	35879.47±3721.62ab	35917.31±622.5ab		9458.44±2011.93c	12153.69±1151.97c	12714.24±1070.03c	10779.99±949.34c	44939.98±1948.15a	39351.39±3870.55b	42133.02±2985.64ab	39260.66±370.23b
Isoamyl alcohol (F)	1199.8	3-Methylpentanol	R.Q.	234413.23±44075.79c	185373.34±19823.27d	293045.13±13022.01b	289458.57±6693.27b	400720.06±8172.24a	376308.23±19136.58a	406464.8±33249.46a	402159.45±10415.19a		207299.18±25143.77c	252203.97±20762.44b	252546.47±17433.75b	221232.31±17382.21c	374250.46±6609.95a	359403.37±1788.28a	373087.11±17756.38a	362246.98±3123.14a
Acetic acid (F)	1445.8	Acetic acid	A.Q.	0.34±0.02d	0.28±0.03d	0.46±0.01c	0.5±0.05c	0.65±0.05ab	0.62±0.04b	0.71±0.07a	0.65±0.05ab		0.38±0.12b	0.43±0.07b	0.45±0.02b	0.39±0.05b	0.72±0.07a	0.65±0.02a	0.74±0.04a	0.68±0.04a
Isoamyl alcohol (B)	1199.8	3-Methylpentanol	R.Q.	452.03±120.95c	421.45±45.37c	501.61±36.47c	661.89±180.16b	930.38±27.79a	915.05±16.58a	914.41±2.85a	909.03±18.49a		632±63.68b	648.62±44.54b	529.39±46.87c	538.5±37.86c	853.98±12.85a	854.42±21.16a	846.35±16.7a	838.08±22.09a
Ethyl laurate (F)	1844.7	Ethyl laurate	A.Q.	26.67±7.06c	18.19±3.38c	40.54±2.93c	35.27±5.25c	375.12±36.74a	346.61±34.25a	367.74±33.31a	278.64±19.85b		9.56±0.79d	12.93±0.62d	15.26±1.83d	15.79±0.82d	307.4±2.9a	303.94±29.63a	264.33±19.58b	229.95±16.81c
Isoamyl decanoate (F)	1863.9	Isopentyl octanoate	R.Q.	2.39±0.4d	1.91±0.19d	3.02±0.17d	3.02±0.44d	286.79±31.59a	258.15±23.11b	253.73±23.57b	202.44±8.18c		1.43±0.04e	1.6±0.04e	1.76±0.14e	1.76±0.08e	248.4±6.38a	203.54±9.46b	177.08±12.44c	156.68±17.67d
Acetic acid (B)	1445.8	Acetic acid	A.Q.	ND	ND	ND	ND	0.02±0c	0.02±0bc	0.02±0ab	0.03±0a		ND	ND	ND	ND	0.03±0a	0.02±0b	0.03±0a	0.03±0a
4-Methylpentanol (F)	1305.4	4-Methylpentanol	A.Q.	56.85±11.53b	52.81±2.15b	62.54±4.44b	64.13±1.12b	969.5±29.62a	939.95±43.86a	963.85±89.02a	963.05±22.71a		54.03±4d	60.2±3.15d	52.16±2.39d	46.07±3.55d	874.7±24.42a	817.63±9.36bc	837.5±25.14b	804.83±38.28c
1-Nonanol (B)	1659.3	1-Nonanol	A.Q.	0.61±0.03c	0.56±0.01d	0.6±0c	0.6±0.02c	2.87±0.01ab	2.86±0.01b	2.89±0.01a	2.88±0.01ab		0.99±0.07b	1±0.12b	0.71±0.08c	0.78±0.06c	2.87±0.02a	2.86±0.02a	2.87±0.01a	2.86±0.01a
Octanoic acid (B)	2059.6	Octanoic acid	A.Q.	ND	ND	ND	ND	1141.21±4.2a	1134.36±2.9b	1134.61±3.44b	1132.11±0.97b		ND	ND	ND	ND	1131.35±0.29ab	1132.41±3.29a	1130.76±0.59ab	1130.34±0.45b
Furfural (B)	795	Furfural	A.Q.	ND	ND	ND	ND	22.51±0.1	22.54±0.31	22.59±0.19	22.5±0.01		ND	ND	ND	ND	22.21±0.13b	22.51±0.5a	22.2±0.12b	22.34±0.13ab
Decanoic acid (F)	2271	n-Decanoic acid	A.Q.	108.15±10.74f	151.69±13.12de	130.72±17.12ef	172.23±23.36cd	327.33±48.63a	220.69±21.88b	208.05±19.88bc	212.1±30.73bc		ND	ND	ND	ND	157.47±1.27c	221.87±8.46a	204.52±34.66ab	180.35±27.94bc
Isopentyl hexanoate (F)	1455	Isopentyl hexanoate	A.Q.	1.57±0.34e	0.91±0.21g	1.74±0.07de	1.23±0.06f	3.29±0.14a	2.49±0.16b	2.21±0.11c	1.99±0.07cd		1.21±0.2d	1.43±0.13c	1.44±0.15c	0.6±0.03e	2.46±0.07a	2.08±0.05b	1.96±0.14b	1.92±0.01b
Methyl octanoate (F)	1385.8	Methyl octanoate	A.Q.	2.66±0.53d	1.88±0.3e	3.15±0.14c	2.66±0.11d	5.16±0.17a	3.64±0.31b	3.19±0.19c	2.89±0.06cd		2.22±0.23d	2.47±0.21c	2.41±0.11cd	1.34±0.11e	3.59±0.16a	2.81±0.04b	2.57±0.12c	2.43±0.03cd
Ethyl caprylate (F)	1433.1	Ethyl caprylate	A.Q.	522.08±116.33f	345.87±68.56g	658.39±30.38e	597.31±26.53ef	1590.67±89.04a	1116.96±104.28b	938.59±84.64c	808.04±32.95d		659.97±93.65d	826.17±78.33c	838.65±70.04c	483.84±36.49e	1310.1±71.02a	1001.73±28.39b	896.8±90.45c	824.59±10.65c
Ethyl nonanoate (F)	1533	Ethyl nonanoate	A.Q.	1.65±0.32f	1.14±0.2g	2.02±0.09ef	2.32±0.18e	6.32±0.31a	4.91±0.35b	3.89±0.24c	3.26±0.11d		1.12±0.12f	1.41±0.08e	1.44±0.14e	1.15±0.06f	4.61±0.11a	3.14±0.04b	2.82±0.22c	2.56±0.03d
Ethyl caprate (F)	1637.5	Ethyl caprate	A.Q.	213.9±47.2fg	145.81±25.87g	279.66±12.79ef	302.46±23.34e	1135.91±66.57a	938.29±91.14b	754.96±42.91c	518.21±33.38d		122.97±16.61f	201.99±8.86e	210.04±35.82e	182.45±12.95e	983.2±61.1a	746.38±16.85b	549.67±67.04c	387.46±25.29d
Methyl decanoate (F)	1593.2	Ethyl decanoate	R.Q.	6.39±0.26e	6.01±0.17e	6.68±0.04e	7.05±0.25e	214.1±9.83a	168.23±16.73b	123.77±5.44c	84.93±4.16d		0.33±0.06e	0.61±0.04e	0.62±0.13e	0.49±0.04e	151.43±4.67a	104.4±3.42b	72.88±5.5c	53.59±1.82d
Isopentyl octanoate (F)	1657.2	Isopentyl octanoate	A.Q.	5.16±1.1ef	3.22±0.62f	7±0.39e	6.14±0.45ef	47.84±3.34a	39.05±3.55b	32.41±2.27c	23.24±1.31d		2.79±0.22e	3.5±0.09e	4.01±0.64e	2.97±0.13e	35.14±1.43a	24.34±1b	20.37±2.38c	16.95±1.03d
Isobutanol (F)	1078.2	Isobutanol	A.Q.	79943.4±16142.31d	53346.71±10301.31e	113610.26±3253.71a	110891.96±5333.54ab	97018.7±7682.78bc	90967.79±8873.54cd	98936.04±7562.72abc	90622.24±7880.63cd		72777.76±14247.99c	98630.44±13696.78ab	104247.16±7121.54a	88037.83±7911.38abc	103564.77±3000a	89941.84±9713.75abc	93917.9±14530.52ab	80597.21±2095.47bc
1-Butanol (F)	1132.3	1-Butanol	A.Q.	1273.29±201.42b	965.15±122.44c	1730.49±55.27a	1702.37±48.06a	1737.12±16.79a	1643.58±62.5a	1721.68±127.34a	1689.42±35.3a		1299.91±204.6c	1627.05±205.43ab	1659.93±134.84ab	1425.67±117.53bc	1738.96±28.64a	1625.14±35.96ab	1691.29±112.16a	1554.53±18.02ab
Isoamyl acetate (F)	1117.2	Isoamyl acetate	A.Q.	829±169.15b	689.54±46.65c	795.08±26.57bc	892.51±11.9ab	1021.8±46.98a	885.83±68.23b	825.9±68.81b	769.32±20.94bc		945.05±68.45a	995.83±62.11a	728.17±52.1c	729.86±44.5c	829.35±39.94b	779.95±7.53bc	719.82±24.84c	602.23±9.68d
Methyl hexanoate (F)	1183.3	Methyl hexanoate	A.Q.	1.62±0.34a	1.18±0.12c	1.63±0.06a	1.16±0.03c	1.52±0.05ab	1.28±0.09bc	1.38±0.13abc	1.35±0.05bc		1.72±0.12a	1.57±0.13b	1.35±0.11c	0.98±0.03d	1.32±0.07c	1.32±0.02c	1.37±0.02c	1.37±0.02c
Values are reported as means ± SD of three biological replicates. Different letters within a row significant differences in two varieties (Duncan’s multiple range test at p < 0.05).

## Sheet: Supplementary Table  3
Supplementary Table 3. Concentrations, odor thresholds, odor activity values (OAVs), aroma descriptors and series of volatile aroma compounds at the end of malolactic fermentation(MLF end) and bottling for 12 months(m12).
Compounds	Concentration(μg/L)				Threshold (μg/L)	Average OAV				Aroma descriptor	Seriesa
	ml-MLF end	ml-m12	msl-MLF end	msl-m12		ml-MLF end	ml-m12	msl-MLF end	msl-m12
C6/C9 compounds
Nonanal *	2.09±0.57	0	1.44±0.12	0	15 [40]	0.139	0	0.096	0	Green, slightly	3
1-Hexanol *	985.27±11.54	1157.58±25.27	1422.02±119	1826.94±25.4	1100 [39]	0.8957	1.052	1.292	1.661	Herbaceous, grass, woody	3
3-Hexen-1-ol, (E)- *	55.44±9.78	52.57±17.33	90.05±36.04	48.08±13.53	400 [43]	0.139	0.131	0.225	0.12	Herbaceous, green	3
3-Hexen-1-ol, (Z)-*	0	15.56±1.53	77.29±9.55	91.3±0.42	400 [43]	0	0.039	0.193	0.228	Herbaceous, green	3
Higher alcohols
1-Propanol*	11626.44±533.64	35917.31±622.5	10779.99±949.34	39260.66±370.23	306000 [39]	0.0379949	0.117	0.035	0.128	Ripe fruit, alcohol	1,6
1-Hexanol, 2-ethyl-	54.55±14.80	1.16±0.05	2.49±0.44	1.77±0.39	8000 [43]	0.007	0.0001	0.0003	0.0002	rose, green	4
1-Butanol	1702.37±39.24	1689.42±35.3	1425.67±117.53	1554.53±18.02	150,000 [39]	0.0113491	0.011	0.01	0.01	Medicinal, phenolic	6
Isobutanol*	110891.96±5333.54	90622.24±7880.63	88037.83±7911.38	80597.21±2095.47	40,000 [40]	2.772	2.266	2.201	2.015	Chemical, solvent, bitter	6
1-Decanol	0	1.85±0.07	2.36±0.18	1.71±0.19	400 [40]	0	0.005	0.006	0.004	Orange, flowery	1,4
Methionol*	0	0	2602.48±671	17332.73±1507.94	1000[42]	0	0	2.602	17.333	Cabbage, cooked potato, garlic	3
1-Pentanol, 4-methyl-	64.13±0.91	963.05±22.71	46.07±3.55	804.83±38.28	50000[39]	0.001	0.019	0.001	0.016	Almond, toasted	8
1-Pentanol, 3-methyl-	113.30±1.46	158.63±3.04	103.76±7.71	122.54±2.49	50,000 [40]	0.002266	0.003	0.002	0.002	Pungent, solvent	6
1-Octanol *	15.81±3.49	6.18±0.23	9.76±0.81	6.68±0.19	120 [43]	0.13175	0.052	0.081	0.056	Intense citrus , roses	1,4
2-Nonanol	0	0.94±0.099	0.73±0.093	0.97±0.072	-	-	-	-	-	-	-
1-Pentanol	0	45.8±9.29	3982.89±225.44	54.76±10.42	676000[42]	0	7e-05	0.006	8e-05	Balsamic, bitter almond	8
2-Heptanol	0	0	4.89±0.39	0	70 [45]	0	0	0.07	0	herbaceous, berry	1,3
1-Nonanol	2.07±0.26	1.84±0.24	1.96±0.24	1.79±0.07	600 [40]	0.00345	0.003	0.003	0.003	green	3
Phenylethyl alcohol*	181435.74±48220.80	109121.95±12660.76	104359.65±22730.37	89350.27±8584.26	14000[40]	12.96	7.794	7.454	6.382	Rose, honey	4,7
Acetate esters
Heptyl acetate	0	0	0	0.69±0.11	-	-	-	-	-	-	-
Ethyl acetate *	62679.77±1750.44	122487.74±5248.62	46587.12±3166.24	137204.22±3981.39	12000 [41]	5.22331	10.207	3.882	11.434	Fruity, pineapple, sweet	1,7
Isobutyl acetate	29.09±0.83	90.89±5.4	34.98±3.14	90.74±3.51	1600 [46]	0.0181812	0.057	0.022	0.057	Sweet, fruity, apple, banana	1,7
Isoamyl acetate*	892.51±9.72	769.32±20.94	729.86±44.5	602.23±9.68	30 [46]	29.7503	25.644	24.329	20.074	Banana, fruity, sweet	1,7
Hexyl acetate	2.56±0.006	0.53±0.01	5.95±0.42	0.67±0.01	1500 [40]	0.002	0.0003	0.004	0.0004	Fruity, apple, floral	1,4
Ethyl esters
Ethyl butyrate*	91.84±1.02	221.34±9.26	87.45±7.23	272.61±5.49	400 [39]	0.2296	0.553	0.219	0.682	Banana, pineapple, strawberry	1
Ethyl isobutyrate	0	0	0	32.07±2.49	-	-	-	-	-	-	-
Ethyl hexadecanoate*	54.16±19.17	208.58±26.55	11.19±4.13	245.14±15.45	1000[48]	0.054	0.209	0.011	0.245	Mild waxy	-
Ethyl laurate*	35.27±5.25	278.64±19.85	15.79±0.82	229.95±16.81	1500 [41]	0.024	0.186	0.011	0.153	Oily, fatty, fruity	1
Ethyl 2-methylbutyrate*	6.69±0.24	28.19±2.2	8.84±0.49	44.94±1.13	1[47]	6.69	28.19	8.84	44.94	Fruity, citrus	1
Ethyl 3-methylbutyrate*	10.47±0.30	47.87±1.09	14.87±0.61	77.52±2.08	3 [46]	3.49	15.957	4.957	25.84	Fruity, apple, banana	1
Ethyl hexanoate*	273.95±2.96	385.78±11.33	325.77±22.11	484.7±6.81	80 [39]	3.42437	4.822	4.072	6.059	Banana, green apple	1,3
Ethyl (E)-3-hexenoate	0.72±0.03	0.8±0.08	1.54±0.02	0.84±0.08	-	-	-	-	-	-	-
Ethyl heptanoate	0.33±0.03	1.05±0.02	0.3±0.05	1.07±0.01	220 [46]	0.0015	0.005	0.001	0.005	Fruity, pineapple	1
Ethyl lactate*	35518.75±729.65	163440±6589.12	0	241420.3±4402.61	150,000 [39]	0.236792	1.09	0	1.609	Fruity, buttery	1,2
Ethyl caprylate*	597.31±21.66	808.04±32.95	483.84±36.49	824.59±10.65	580[39]	1.02984	1.393	0.834	1.421	pear, pineapple, flower, banana	1,4
Ethyl nonanoate	2.32±0.14	3.26±0.11	1.15±0.06	2.56±0.03	1300 [46]	0.00178462	0.003	0.0009	0.002	Waxy, fruity	1
Ethyl caprate*	302.46±19.05	518.21±33.38	182.45±12.95	387.46±25.29	200[40]	1.5123	2.591	0.912	1.937	fruit, sweet, brandy	1,6,7
Diethyl succinate*	2135.01±451.53	16190.33±613.57	836.42±149.96	10863.34±174.62	1200 [39]	1.77917	13.492	0.697	9.053	Fruity, melon	1
Other esters
Methyl hexanoate	1.16±0.02	1.35±0.0534	0.98±0.03	1.37±0.0196	-	-	-	-	-	-	-
Isobutyl octanoate	0	3.21±0.13	1.61±0.1	3.02±0.15	800 [43]	0	0.004	0.002	0.004	fruity	1
Methyl octanoate	2.66±0.09	2.89±0.06	1.34±0.11	2.43±0.03	100 [46]	0.0266	0.03	0.013	0.024	Intense citrus	1
Isopentyl hexanoate	1.23±0.05	1.99±0.07	0.6±0.03	1.92±0.01	1000[43]	0.001	0.002	0.001	0.002	Pineapple	1
Isoamyl octanoate*	6.14±0.45	23.24±1.31	2.97±0.13	16.95±1.03	125 [40]	0.04912	0.186	0.024	0.136	Sweet, fruity, cheese, cream	1,2,7
Methyl salicylate*	8.63±0.98	0	0	0	40 [44]	0.21575	0	0	0	Mint, herbaceous	3
fatty acid
Acetic acid	0.50±0.04	0.65±0.05	0.39±0.05	0.68±0.04	-	-	-	-	-	-	-
Butanoic acid	0	0	3664.42±443.24	0	-	-	-	-	-	-	-
Hexanoic acid	0	0	1098.74±140.67	0	420 [40]	0	0	2.616	0	Cheese, fatty, rancid	5
n-Decanoic acid*	172.23±23.36	212.1±30.73	0	180.35±27.94	1000[40]	0.172	0.212	0	0.18	Fatty, rancid	5
Octanoic acid*	1564.80±479.25	1198.47±217.14	1190.01±153.22	1196.75±306.14	500 [40]	3.1296	2.397	2.38	2.394	Rancid, cheese, fatty acid	2,5
Terpenes & norisoprenoids
Linalool*	2.97±0.16	5.2±0.17	4.32±0.38	8.66±0.6	15[39]	0.198	0.347	0.288	0.577	Citrus, floral, sweet, grape-like	1,4,7
(E)-β-Damascenone*	6.23±1.15	2.85±0.08	6.52±0.45	3.66±0.14	0.05 [46]	124.6	57	130.4	73.2	Sweet, exotic flowers, stewed apple	1,4,7
p-Cymene	0	0	0.75±0.04	0	-	-	-	-	-	-	-
Citronellol*	8.85±1.79	3.51±0.22	15.43±2.21	6.35±0.55	100 [39]	0.089	0.035	0.154	0.064	Rose	4
*: OVA>0.1
a: Odorant series: 1 fruity, 2 cream, 3 herbaceous, 4 floral, 5 rancid, 6 solvent, 7 honey; 8 roasted
[39] Peinado, R.A.; Moreno, J.; Bueno, J.E.; Moreno, J.A.; Mauricio, J.C. Comparative study of aromatic compounds in two young white wines subjected to prefermentative cryomaceration. Food Chemistry 2004, 84, 585-590: determined in a 10 % (v/v) ethanol solution adjusted to pH 3.5 with tartaric acid;
[40] Ferreira, V.; López, R.; Cacho, J.F. Quantitative determination of the odorants of young red wines from different grape varieties. Journal of the Science of Food and Agriculture 2000, 80, 1659-1667: determined in a 11 % water/ethanol solution containing 7 g/l glycerol and 5 g/l tartaric acid, pH adjusted to 3.4 with 1 M NaOH;
[41] Franco, M.; Peinado, R.A.; Medina, M.; Moreno, J. Off-vine grape drying effect on volatile compounds and aromatic series in must from Pedro Ximenez grape variety. Journal of Agricultural and Food Chemistry 2004, 52, 3905-3910: determined in a 1:10 alcohol/water mixture;
[42] Culleré, L.; Cacho, J.; Ferreira, V. An Assessment of the Role Played by Some Oxidation-Related Aldehydes in Wine Aroma. Journal of Agricultural and Food Chemistry 2007, 55, 876-881: determinde in a 10% water/ethanol solution containing tartaric acid at 5 g/L and pH adjusted to 3.2;
[43] Tao, Y.S.; Zhang, L. Intensity prediction of typical aroma characters of cabernet sauvignon wine in Changli County (China). LWT 2010, 43, 1550-1556: determined in a 9.72 g/100 g ethanol/water mixture containing 5 g/L tartaric acid at pH 3.2;
[44] Buttery, R.G.; Seifert, R.M.; Guadagni, D.G.; Ling, L.C. Characterization of some volatile constituents of bell peppers. Journal of Agricultural and Food Chemistry 1969, 17, 1322: determined in alcohol/water mixture;
[45] Sinuco, D.C.; Steinhaus, M.; Osorio, C.; Schieberle, P. Quantitation of the odour-active compounds in Andes berry (Rubus glaucus Benth) fruit using the molecular sensory approach. European Food Research and Technology 2013, 236, 373-378: determined in water;
[46] Peng, C.T.; Wen, Y.; Tao, Y.S.; Lan, Y.Y. Modulating the formation of meili wine aroma by prefermentative freezing process. Journal of Agricultural and Food Chemistry 2013, 61, 1542-1553: determined in a 12 % ethanol/water mixture containing 5 g/L tartaric acid at pH 3.2;
[47] Guth, H. Identification of character impact odorants of different white wine varieties. Journal of Agricultural and Food Chemistry 1997, 45, 3022-3026: determined in a 10 % water/ethanolsolution;
[48] Moyano, L.; Zea, L.; Moreno, J.; Medina, M. Analytical study of aromatic series in Sherry wines subjected to biological aging. Journal of Agricultural and Food Chemistry 2002, 50, 7356-7361: determined in a 14 % (v/v) ethanol solution adjusted to pH 3.5 with tartaric acid.
